# Supplementary material for: Global Stress Detection Framework Combining a Reduced Set of HRV Features and Random Forest Model
Source: Sensors (Basel). 2023 May 31;23(11):5220. doi: 10.3390/s23115220 (PMC10255919; doi:10.3390/s23115220)
Supplement: Supplementary file 1 [file sensors-23-05220-s001.zip]

Archive with 1 entries (1 files):
- sensors-2305753-supplementary.pdf
